# Supplementary material for: Tracing genomic variations in two highly virulent Yersinia enterocolitica strains with unequal ability to compete for host colonization
Source: BMC Genomics. 2012 Sep 11;13:467. doi: 10.1186/1471-2164-13-467 (PMC3469391; doi:10.1186/1471-2164-13-467)
Supplement: Additional file 2 — Assembly in scaffolds and accession numbers of the contigs ofY. enterocoliticastrain WA-314. [file 1471-2164-13-467-S2.xlsx]

## Sheet: Sheet1
Scaffold	Contig id	Accession number
Scaffold_1	contig_1_1	AKKR01000009
	contig_1_2	AKKR01000010
	contig_1_3	AKKR01000011
	contig_1_4	AKKR01000012
	contig_1_5	AKKR01000013
	contig_1_6	AKKR01000014
	contig_1_7	AKKR01000015
	contig_1_8	AKKR01000016
	contig_1_10	AKKR01000017
	contig_1_12	AKKR01000018
	contig_1_13	AKKR01000019
	contig_1_14	AKKR01000020
	contig_1_15	AKKR01000021
	contig_1_16	AKKR01000022
	contig_1_17	AKKR01000023
	contig_1_18	AKKR01000024
	contig_1_19	AKKR01000025
	contig_1_20	AKKR01000026
	contig_1_22	AKKR01000027
	contig_1_24	AKKR01000028
	contig_1_25	AKKR01000029
	contig_1_26	AKKR01000030
	contig_1_27	AKKR01000031
	contig_1_28	AKKR01000032
	contig_1_31	AKKR01000033
	contig_1_32	AKKR01000034
	contig_1_33	AKKR01000035
	contig_1_34	AKKR01000036
	contig_1_37	AKKR01000037
	contig_1_38	AKKR01000038
	contig_1_39	AKKR01000039
	contig_1_40	AKKR01000040
	contig_1_41	AKKR01000041
	contig_1_42	AKKR01000042
	contig_1_43	AKKR01000043
	contig_1_44	AKKR01000044
	contig_1_45	AKKR01000045
	contig_1_46	AKKR01000046
	contig_1_47	AKKR01000047
	contig_1_48	AKKR01000048
Scaffold_2 (pYV)	contig_2_2	AKKR01000122
	contig_2_3	AKKR01000123
	contig_2_5	AKKR01000124
	contig_2_6	AKKR01000125
	contig_2_7	AKKR01000126
	contig_2_8	AKKR01000127
	contig_2_9	AKKR01000128
	contig_2_10	AKKR01000129
Scaffold_3	contig_3_1	AKKR01000049
	contig_3_2	AKKR01000050
	contig_3_3	AKKR01000051
	contig_3_5	AKKR01000052
	contig_3_6	AKKR01000053
	contig_3_7	AKKR01000054
	contig_3_8	AKKR01000055
	contig_3_9	AKKR01000056
	contig_3_11	AKKR01000057
	contig_3_12	AKKR01000058
	contig_3_13	AKKR01000059
	contig_3_14	AKKR01000060
	contig_3_15	AKKR01000061
	contig_3_16	AKKR01000062
	contig_3_17	AKKR01000063
	contig_3_20	AKKR01000064
	contig_3_21	AKKR01000065
	contig_3_22	AKKR01000066
	contig_3_23	AKKR01000067
	contig_3_24	AKKR01000068
	contig_3_25	AKKR01000069
	contig_3_26	AKKR01000070
	contig_3_27	AKKR01000071
	contig_3_28	AKKR01000072
	contig_3_29	AKKR01000073
	contig_3_30	AKKR01000074
	contig_3_31	AKKR01000075
	contig_3_32	AKKR01000076
	contig_3_33	AKKR01000077
	contig_3_34	AKKR01000078
	contig_3_35	AKKR01000079
	contig_3_36	AKKR01000080
	contig_3_37	AKKR01000081
	contig_3_38	AKKR01000082
	contig_3_39	AKKR01000083
	contig_3_40	AKKR01000084
	contig_3_41	AKKR01000085
	contig_3_42	AKKR01000086
	contig_3_43	AKKR01000087
	contig_3_44	AKKR01000088
	contig_3_46	AKKR01000089
	contig_3_47	AKKR01000090
	contig_3_48	AKKR01000091
	contig_3_49	AKKR01000092
	contig_3_50	AKKR01000093
	contig_3_51	AKKR01000094
	contig_3_52	AKKR01000095
	contig_3_53	AKKR01000096
	contig_3_54	AKKR01000097
	contig_3_55	AKKR01000098
	contig_3_56	AKKR01000099
	contig_3_57	AKKR01000100
	contig_3_58	AKKR01000101
	contig_3_59	AKKR01000102
Scaffold_4	contig_4_1	AKKR01000103
	contig_4_2	AKKR01000104
Scaffold_5	contig_5_1	AKKR01000105
	contig_5_2	AKKR01000106
	contig_5_3	AKKR01000107
	contig_5_4	AKKR01000108
	contig_5_5	AKKR01000109
	contig_5_6	AKKR01000110
	contig_5_7	AKKR01000111
	contig_5_8	AKKR01000112
	contig_5_9	AKKR01000113
	contig_5_10	AKKR01000114
	contig_5_11	AKKR01000115
	contig_5_12	AKKR01000116
	contig_5_13	AKKR01000117
	contig_5_14	AKKR01000118
	contig_5_15	AKKR01000119
	contig_5_16	AKKR01000120
	contig_5_17	AKKR01000121
Contig_C8689	contig_C8689	AKKR01000001
Contig_C9445	contig_C9445	AKKR01000002
Contig_C8991	contig_C8991	AKKR01000003
Contig_C9357	contig_C9357	AKKR01000004
Contig_C8939	contig_C8939	AKKR01000005
Contig_C9371	contig_C9371	AKKR01000006
Contig_C8943	contig_C8943	AKKR01000007
Contig_C8715	contig_C8715	AKKR01000008
