# Supplementary material for: Tracing genomic variations in two highly virulent Yersinia enterocolitica strains with unequal ability to compete for host colonization
Source: BMC Genomics. 2012 Sep 11;13:467. doi: 10.1186/1471-2164-13-467 (PMC3469391; doi:10.1186/1471-2164-13-467)
Supplement: Additional file 3 — Predicted prophages inY. enterocoliticastrain WA-314. Excel table with prophage names, respective contigs, locus tags and encoded products. [file 1471-2164-13-467-S3.xlsx]

## Sheet: Sheet1
Phage name	Contig id	Gene
		locus_tag	product
YWA-1	contig_3_1	YWA314_08414	transposase for insertion element
		YWA314_08419	transposase IS3/IS911 family
		YWA314_08424	hypothetical protein
		YWA314_08429	methyltransferase-endonuclease
		YWA314_08434	hypothetical protein
		YWA314_08439	hypothetical protein
		YWA314_08444	phage portal vertex protein
		YWA314_08449	phage terminase, ATPase subunit
	contig_3_2	YWA314_08454	phage terminase subunit GpP
		YWA314_08459	V protein bacteriophage 186
		YWA314_08464	major capsid protein
		YWA314_08469	prophage small terminase subunit
		YWA314_08474	phage head completion-stabilization protein
		YWA314_08479	phage-related tail protein
		YWA314_08484	prophage Hp1 family holin
		YWA314_08489	prophage lysozyme; Phage lysin
		YWA314_08494	hypothetical protein
		YWA314_08499	phage Lysis protein LysC
		YWA314_08504	phage tail protein
		YWA314_08509	prophage tail completion protein
		YWA314_08514	hypothetical protein
		YWA314_08519	hypothetical protein
		YWA314_08524	baseplate assembly protein V
		YWA314_08529	transposase
		YWA314_08534	hypothetical protein
		YWA314_08539	antitoxin DinJ
		YWA314_08544	hypothetical protein
		YWA314_08549	hypothetical protein
		YWA314_08554	hypothetical protein
		YWA314_08559	putative addiction system transcriptional regulator
		YWA314_08564	hypothetical protein
		YWA314_08569	baseplate assembly protein J
		YWA314_08574	bacteriophage protein
		YWA314_08579	variable tail fiber protein
		YWA314_08584	putative phage tail fiber assembly protein
		YWA314_08589	hypothetical protein
		YWA314_08594	putative transposase
		YWA314_08599	hypothetical protein
		YWA314_08604	tail sheath protein (P2 and 186 bacteriophage)
		YWA314_08609	tail tube protein FII (bacteriophage P2)
		YWA314_08614	tail protein gpE P2 bacteriophage
		YWA314_08619	phage protein
		YWA314_08634	phage-related tail protein
		YWA314_08639	hypothetical protein
		YWA314_08644	transcriptional activator Ogr/delta
		YWA314_08649	integrase
YWA-2	contig_3_12	YWA314_09946	hypothetical protein
		YWA314_09951	putative transposase for insertion element IS1669
		YWA314_09956	putative transporter
		YWA314_09961	putative bacteriophage protein
		YWA314_09966	hypothetical protein
		YWA314_09971	hypothetical protein
		YWA314_09976	hypothetical protein
		YWA314_09981	hypothetical protein
		YWA314_09986	putative tail fiber assembly protein
		YWA314_09991	tail fiber protein
		YWA314_09996	phage-like protein
		YWA314_10001	hypothetical protein
		YWA314_10006	hypothetical protein
		YWA314_10011	TP901 family phage tail tape measure protein
		YWA314_10016	hypothetical protein
		YWA314_10021	hypothetical protein
		YWA314_10026	hypothetical protein
		YWA314_10031	hypothetical protein
		YWA314_10036	Holin
		YWA314_10041	hypothetical protein
		YWA314_10046	hypothetical protein
		YWA314_10051	hypothetical protein
		YWA314_10056	hypothetical protein
		YWA314_10061	head completion/stabilization protein
		YWA314_10066	small terminase subunit
		YWA314_10071	P2 family phage major capsid protein
		YWA314_10076	putative capsid scaffolding protein
		YWA314_10081	hypothetical protein
		YWA314_10086	portal protein
		YWA314_10091	transcriptional activator Ogr/delta
		YWA314_10096	hypothetical protein
		YWA314_10101	replication gene A
		YWA314_10106	hypothetical protein
		YWA314_10111	hypothetical protein
		YWA314_10116	hypothetical protein
		YWA314_10121	hypothetical protein
		YWA314_10126	regulatory CII family protein
		YWA314_10131	hypothetical protein
		YWA314_10136	Repressor protein CI
		YWA314_10141	hypothetical protein
		YWA314_10146	putative KAP-NTPase protein
		YWA314_10151	integrase family protein
YWA-3	contig_3_21	YWA314_11197	Integrase
		YWA314_11202	RNA-directed DNA polymerase
		YWA314_11207	hypothetical protein
		YWA314_11212	Phage transcriptional activator, Ogr/delta
		YWA314_11217	Zinc-binding domain of primase-helicase family protein
		YWA314_11222	hypothetical protein
		YWA314_11227	phage immunity repressor protein
		YWA314_11232	hypothetical protein
		YWA314_11237	phage capsid scaffolding protein
		YWA314_11242	Major capsid protein
		YWA314_11247	hypothetical protein
		YWA314_11252	phage transcriptional regulator, AlpA
		YWA314_11257	integrase family protein
YWA-4	contig_3_28	YWA314_12476	putative prophage integrase
		YWA314_12481	ATPase AAA
		YWA314_12486	hypothetical protein
		YWA314_12491	Large exoprotein involved in heme utilization or adhesion
		YWA314_12496	hypothetical protein
		YWA314_12501	conjugal transfer protein TraD
		YWA314_12506	hypothetical protein
		YWA314_12511	putative plasmid mobilization protein
		YWA314_12516	hypothetical protein
		YWA314_12521	hypothetical protein
		YWA314_12526	putative lipoprotein
	contig_3_29	YWA314_12531	plasmid replication protein
		YWA314_12536	hypothetical protein
		YWA314_12541	hypothetical protein
		YWA314_12546	putative Putative DNA binding protein
		YWA314_12551	putative prophage integrase
		YWA314_12556	reverse transcriptase
		YWA314_12561	hypothetical protein
		YWA314_12566	putative regulatory protein
		YWA314_12571	putative phage capsid protein
		YWA314_12576	phage transcriptional regulator, AlpA
		YWA314_12581	hypothetical protein
		YWA314_12586	CI repressor
		YWA314_12591	hypothetical protein
		YWA314_12596	hypothetical protein
		YWA314_12601	hypothetical protein
	contig_3_30	YWA314_12606	hypothetical protein
		YWA314_12611	hypothetical protein
		YWA314_12616	DinI family protein
		YWA314_12621	hypothetical protein
		YWA314_12626	hypothetical protein
	contig_3_31	YWA314_12631	phage integrase family protein
YWA-5	contig_3_47	YWA314_15696	phage integrase
	contig_3_48	YWA314_15701	tail fiber protein of prophage cp-933x
		YWA314_15706	putative bacteriophage tail fiber protein
		YWA314_15711	hypothetical protein
		YWA314_15716	baseplate J family protein
		YWA314_15721	GP46 family protein
		YWA314_15726	Mu Gp45 domain-containing protein
		YWA314_15731	Mu P family protein
		YWA314_15736	DNA circulation family protein
		YWA314_15741	hypothetical protein
		YWA314_15746	hypothetical protein
		YWA314_15751	putative bacteriophage protein
		YWA314_15756	hypothetical protein
		YWA314_15761	putative bacteriophage tail sheath protein
		YWA314_15766	putative bacteriophage protein
		YWA314_15771	Mu tail sheath family protein
		YWA314_15776	hypothetical protein
		YWA314_15781	hypothetical protein
		YWA314_15786	major capsid protein E
		YWA314_15791	hypothetical protein
		YWA314_15796	prophage protein
		YWA314_15801	hypothetical protein
		YWA314_15806	phage portal protein
		YWA314_15811	phage head-to-tail joining protein
		YWA314_15816	terminase GpA
		YWA314_15821	hypothetical protein
		YWA314_15826	hypothetical protein
		YWA314_15831	hypothetical protein
		YWA314_15836	hypothetical protein
		YWA314_15841	phage-like protein
		YWA314_15846	hypothetical protein
		YWA314_15851	Rha protein
		YWA314_15856	phage exported protein
		YWA314_15861	Lysozyme
		YWA314_15866	Lysis S family protein
		YWA314_15871	hypothetical protein
		YWA314_15876	hypothetical protein
		YWA314_15881	hypothetical protein
		YWA314_15886	hypothetical protein
		YWA314_15891	hypothetical protein
		YWA314_15896	phage antitermination protein Q
		YWA314_15901	hypothetical protein
		YWA314_15906	putative KilA protein; KilA-N domain
		YWA314_15911	crossover junction endodeoxyribonucleaseRusE
		YWA314_15916	adenine-specific methyltransferase
		YWA314_15921	hypothetical protein
		YWA314_15926	hypothetical protein
		YWA314_15931	nucleic acid-binding protein; E14 prophage
		YWA314_15936	hypothetical protein
		YWA314_15941	putative repressor protein of prophage
		YWA314_15946	hypothetical protein
		YWA314_15951	hypothetical protein
		YWA314_15956	prophage protein
		YWA314_15961	hypothetical protein
		YWA314_15966	hypothetical protein
		YWA314_15971	hypothetical protein
		YWA314_15976	Phage eae protein
		YWA314_15981	hypothetical protein
		YWA314_15986	phage-like protein
YWA-6	contig_5_16	YWA314_19707	integrase
		YWA314_19712	hypothetical Protein
		YWA314_19717	AlpA
		YWA314_19722	hypothetical protein
		YWA314_19727	phage immunity repressor protein
		YWA314_19732	hypothetical protein
		YWA314_19737	hypothetical protein
		YWA314_19742	hypothetical protein
		YWA314_19747	hypothetical protein
		YWA314_19752	hypothetical protein
		YWA314_19757	putative phage capsid protein
		YWA314_19762	putative regulatory protein
YWA-7	contig_1_14	YWA314_02663	Prophage DLP12 integrase
		YWA314_02668	hypothetical protein
		YWA314_02673	hypothetical protein
	contig_1_15	YWA314_02680	hypothetical protein
		YWA314_02685	hypothetical protein
		YWA314_02690	chimeric prophage tail protein
		YWA314_02695	hypothetical protein
		YWA314_02700	glycosyl transferase family protein
		YWA314_02705	putative phage tail fiber protein
		YWA314_02710	major tail fiber protein
		YWA314_02715	hypothetical protein
		YWA314_02720	transposase for insertion element IS3
		YWA314_02725	transposase for insertion element IS3
